# Supplementary material for: Effects of Electric Field Dimensions on Electrokinetically Enhanced Cadmium Dissociation and Phytoremediation in Plateau Red Soil
Source: Plants (Basel). 2026 Feb 4;15(3):481. doi: 10.3390/plants15030481 (PMC12899018; doi:10.3390/plants15030481)
Supplement: Supplementary file 1 [file plants-15-00481-s001.zip]

Archive with 1 entries (1 files):
- plants-4062917-supplementary.pdf
